# Supplementary material for: The Effect of Adipose-Derived Stem Cell (ADSC)-Exos on the Healing of Autologous Skin Grafts in Miniature Pigs
Source: Int J Mol Sci. 2025 Jan 8;26(2):479. doi: 10.3390/ijms26020479 (PMC11764972; doi:10.3390/ijms26020479)
Supplement: Supplementary file 1 [file ijms-26-00479-s001.zip]

Archive with 1 entries (1 files):
- ijms-3288771-supplementary.pdf
